# Supplementary material for: Molecular characteristics and antibiotic resistance mechanisms of clindamycin-resistant Streptococcus agalactiae isolates in China
Source: Front Microbiol. 2023 Mar 1;14:1138039. doi: 10.3389/fmicb.2023.1138039 (PMC10014864; doi:10.3389/fmicb.2023.1138039)
Supplement: Supplementary file 1 [file Table_1.XLSX]

## Sheet: Sheet1
Supplementary Table S1. Clinical information of strains
Strains	Gender	Age	Source
2	Female	33	vaginal swab of routine maternal screening in late pregnancy
3	Female	25	vaginal swab of routine maternal screening in late pregnancy
4	Female	29	vaginal swab of routine maternal screening in late pregnancy
5	Female	32	vaginal swab of routine maternal screening in late pregnancy
6	Female	36	vaginal swab of routine maternal screening in late pregnancy
7	Female	32	vaginal swab of routine maternal screening in late pregnancy
8	Female	32	vaginal swab of routine maternal screening in late pregnancy
9	Female	32	vaginal swab of routine maternal screening in late pregnancy
10	Female	33	vaginal swab of routine maternal screening in late pregnancy
12	Female	24	vaginal swab of routine maternal screening in late pregnancy
13	Female	30	vaginal swab of routine maternal screening in late pregnancy
14	Female	35	vaginal swab of routine maternal screening in late pregnancy
15	Female	31	vaginal swab of routine maternal screening in late pregnancy
16	Female	23	vaginal swab of routine maternal screening in late pregnancy
17	Female	23	vaginal swab of routine maternal screening in late pregnancy
18	Female	27	vaginal swab of routine maternal screening in late pregnancy
20	Female	33	vaginal swab of routine maternal screening in late pregnancy
21	Female	32	vaginal swab of routine maternal screening in late pregnancy
22	Female	28	vaginal swab of routine maternal screening in late pregnancy
23	Female	32	vaginal swab of routine maternal screening in late pregnancy
24	Female	25	vaginal swab of routine maternal screening in late pregnancy
25	Female	24	vaginal swab of routine maternal screening in late pregnancy
26	Female	35	vaginal swab of routine maternal screening in late pregnancy
27	Female	28	vaginal swab of routine maternal screening in late pregnancy
28	Female	28	vaginal swab of routine maternal screening in late pregnancy
30	Female	28	vaginal swab of routine maternal screening in late pregnancy
31	Female	24	vaginal swab of routine maternal screening in late pregnancy
32	Female	28	vaginal swab of routine maternal screening in late pregnancy
33	Female	38	vaginal swab of routine maternal screening in late pregnancy
34	Female	34	vaginal swab of routine maternal screening in late pregnancy
35	Female	27	vaginal swab of routine maternal screening in late pregnancy
36	Female	27	vaginal swab of routine maternal screening in late pregnancy
38	Female	29	vaginal swab of routine maternal screening in late pregnancy
39	Female	31	vaginal swab of routine maternal screening in late pregnancy
40	Female	34	vaginal swab of routine maternal screening in late pregnancy
41	Female	39	vaginal swab of routine maternal screening in late pregnancy
42	Female	29	vaginal swab of routine maternal screening in late pregnancy
43	Female	33	vaginal swab of routine maternal screening in late pregnancy
44	Female	30	vaginal swab of routine maternal screening in late pregnancy
45	Female	31	vaginal swab of routine maternal screening in late pregnancy
46	Female	28	vaginal swab of routine maternal screening in late pregnancy
47	Female	23	vaginal swab of routine maternal screening in late pregnancy
48	Female	28	vaginal swab of routine maternal screening in late pregnancy
49	Female	32	vaginal swab of routine maternal screening in late pregnancy
50	Female	29	vaginal swab of routine maternal screening in late pregnancy
51	Female	33	vaginal swab of routine maternal screening in late pregnancy
52	Female	31	vaginal swab of routine maternal screening in late pregnancy
53	Female	28	vaginal swab of routine maternal screening in late pregnancy
54	Female	26	vaginal swab of routine maternal screening in late pregnancy
56	Female	29	vaginal swab of routine maternal screening in late pregnancy
57	Female	28	vaginal swab of routine maternal screening in late pregnancy
58	Female	30	vaginal swab of routine maternal screening in late pregnancy
60	Female	24	vaginal swab of routine maternal screening in late pregnancy
61	Female	29	vaginal swab of routine maternal screening in late pregnancy
62	Female	30	vaginal swab of routine maternal screening in late pregnancy
63	Female	27	vaginal swab of routine maternal screening in late pregnancy
64	Female	27	vaginal swab of routine maternal screening in late pregnancy
65	Female	31	vaginal swab of routine maternal screening in late pregnancy
66	Female	35	vaginal swab of routine maternal screening in late pregnancy
67	Female	27	vaginal swab of routine maternal screening in late pregnancy
68	Female	19	vaginal secretions
69	Male	1 day	external auditory canal
70	Female	35	vaginal swab of routine maternal screening in late pregnancy
71	Female	27	vaginal swab of routine maternal screening in late pregnancy
72	Female	29	vaginal swab of routine maternal screening in late pregnancy
73	Female	25	vaginal swab of routine maternal screening in late pregnancy
74	Female	31	vaginal swab of routine maternal screening in late pregnancy
75	Female	34	vaginal swab of routine maternal screening in late pregnancy
77	Female	53	vaginal swab of routine maternal screening in late pregnancy
78	Female	1 day	external auditory canal
79	Female	24	vaginal swab of routine maternal screening in late pregnancy
81	Female	30	vaginal swab of routine maternal screening in late pregnancy
82	Female	22	vaginal swab of routine maternal screening in late pregnancy
83	Female	39	vaginal swab of routine maternal screening in late pregnancy
84	Female	27	vaginal swab of routine maternal screening in late pregnancy
85	Female	28	vaginal swab of routine maternal screening in late pregnancy
86	Female	21	vaginal swab of routine maternal screening in late pregnancy
89	Female	26	vaginal swab of routine maternal screening in late pregnancy
90	Female	34	vaginal swab of routine maternal screening in late pregnancy
91	Female	31	vaginal swab of routine maternal screening in late pregnancy
92	Female	37	vaginal swab of routine maternal screening in late pregnancy
93	Female	30	vaginal swab of routine maternal screening in late pregnancy
94	Male	1 month	sputum
95	Male	3 month	blood
97	Female	31	vaginal swab of routine maternal screening in late pregnancy
98	Female	29	vaginal swab of routine maternal screening in late pregnancy
99	Female	26	vaginal swab of routine maternal screening in late pregnancy
100	Female	24	vaginal swab of routine maternal screening in late pregnancy
M1	Male	68	urine
M2	Male	70	urine
M3	Female	68	wound secretions
M4	Female	33	vaginal secretions
M5	Female	35	vaginal secretions
M6	Male	53	wound secretions
M7	Male	55	wound secretions
M9	Male	92	sputum
M10	Female	33	vaginal secretions
M11	Female	31	urine
M12	Male	64	blood
M13	Female	68	wound secretions
M14	Female	69	wound secretions
M15	Female	61	wound secretions
M16	Female	69	urine
M17	Female	61	pus
M18	Male	80	wound secretions
M19	Male	69	sputum
M20	Female	55	wound secretions
M21	Female	32	vaginal secretions
M22	Female	29	vaginal secretions
M24	Female	26	vaginal secretions
