# Supplementary material for: Molecular characteristics and antibiotic resistance mechanisms of clindamycin-resistant Streptococcus agalactiae isolates in China
Source: Front Microbiol. 2023 Mar 1;14:1138039. doi: 10.3389/fmicb.2023.1138039 (PMC10014864; doi:10.3389/fmicb.2023.1138039)
Supplement: Supplementary file 2 [file Table_2.XLSX]

## Sheet: Sheet2
Supplementary Table S2. Mechanisms of resistance and virulence divided by ST in 110 clindamycin-resistant S. agalactiae strains
mechanisms ST/CC		CC10		CC19				CC23		CC651	CC1		CC17
		ST10	ST12	ST19	ST529	ST27	ST1948	ST23	ST890	ST862	ST1	ST3	ST17
Macrolide and Lincosamide	Methyl-transferases	ermB(100%), ermA(3.9%)	ermB(100%)	ermB(31.2%), ermA(56.2%)	ermB(100%)	ermB(100%)			ermB(100%)	ermB(75%)	ermB(66.7%), ermA(33.3%)	ermA(100%)	ermB(100%)
	ABC transporters		msrD(50%)	msrD(68.7%), lsaE(31.2%)			msrD(100%), lsaC(100%)	msrD(60%), lsaC(100%)		lsaE(75%)			lsaE(33.3%)
	Antibiotic efflux pumps	mreA(100%)	mreA(100%), mefA(50%)	mreA(100%), mefA(68.7%)	mreA(100%)	mreA(100%)	mreA(100%), mefA(100%)	mreA(100%), mefA(60%)	mreA(100%)	mreA(100%)	mreA(100%)	mreA(100%)	mreA(100%)
	Nucleotidyltransferase			lnuB(31.2%)						lnuB(75%)			lnuB(33.3%)
Fluoroquinolone	Mutations in gyrA and/or parC	gyrAand parC(100%)		gyrAand parC(100%)		gyrAand parC(14.3%)					gyrAand parC(33.3%), parC(33.3%)
Chloramphenicol	Chloramphenicol acetyltransferases			catQ(50%)						cat(50%)
Tetracycline	Ribosomal protective proteins		tetO(100%)	tetM(100%)	tetO(100%)	tetO(100%)	tetO(100%)	tetM(100%)	tetM(100%)	tetS(100%)	tetM(100%)	tetM(100%)	tetM(33.3%), tetO(100%)
Aminoglycoside	Nucleotidyltransferase		ant(6)-Ia (100%)						ant(6)-Ia (100%)	ant(6)-Ia (100%)			ant(6)-Ia (100%)
	Phosphotransferase		aph(3')-III (100%)	aph(3')-III (31.2%)					aph(3')-III (100%)	aph(3')-III (100%)			aph(3')-III (100%)
	Acetyltransferase			aac(6')-aph(2") (25%)
Immune evasion		α protein family(100%)	α protein family(100%)	α protein family(100%)	α protein family(100%)	α protein family(100%)	α protein family(100%)	α protein family(100%)	α protein family(100%)	α protein family(100%)	α protein family(100%), scpB(66.7%)	α protein family(100%)	α protein family(100%)
Adhesion		PI(100%), Srr(100%), pavA(100%), lmb(98%), fbsA(2%)	PI(100%), pavA(100%), lmb(100%)	PI(100%), Srr(75%), pavA(100%), lmb(100%)	PI(100%), pavA(100%), lmb(100%)	PI(100%), pavA(100%), lmb(100%)	PI(100%), Srr(100%), pavA(100%), lmb(100%)	PI(100%), pavA(100%), lmb(100%)	PI(100%), Srr(100%), pavA(100%), lmb(100%)	PI(100%), Srr(100%), pavA(100%)	PI(100%), Srr(100%), pavA(100%), lmb(100%)	PI(100%), Srr(100%), pavA(100%), lmb(100%)	PI(100%), Srr(100%), pavA(100%), lmb(100%), HvgA(100%)
Tissue damage		cfb(100%), cylE(100%)	cfb(100%), cylE(100%)	cfb(100%), cylE(100%), hylB(62.5%)	cfb(100%), cylE(100%), hylB(100%)	cfb(100%), cylE(100%), hylB(14.3%)	cfb(100%), cylE(100%)	cfb(100%), cylE(100%), hylB(100%)	cfb(100%), cylE(100%), hylB(100%)	cfb(100%), cylE(100%)	cfb(100%), cylE(100%), hylB(100%)	cfb(100%), cylE(100%), hylB(100%)	cfb(100%), cylE(100%), hylB(100%)
